# Supplementary material for: SMN Deficiency Induces an Early Non-Atrophic Myopathy with Alterations in the Contractile and Excitatory Coupling Machinery of Skeletal Myofibers in the SMN∆7 Mouse Model of Spinal Muscular Atrophy
Source: Int J Mol Sci. 2024 Nov 19;25(22):12415. doi: 10.3390/ijms252212415 (PMC11595111; doi:10.3390/ijms252212415)
Supplement: Supplementary file 1 [file ijms-25-12415-s001.zip]

Archive with 5 entries (5 files):
- ijms-3231221 supplementary figures .pdf
- Righting Reflex SMA P3.mp4
- Righting Reflex SMA P6.mp4
- Righting Reflex WT P3.mp4
- Righting Reflex WT P6.mp4
